# Supplementary material for: Biological Properties of the Mucus and Eggs of Helix aspersa Müller as a Potential Cosmetic and Pharmaceutical Raw Material: A Preliminary Study
Source: Int J Mol Sci. 2024 Sep 15;25(18):9958. doi: 10.3390/ijms25189958 (PMC11432642; doi:10.3390/ijms25189958)
Supplement: Supplementary file 1 [file ijms-25-09958-s001.zip]

Archive with 49 entries (49 files):
- Herman Anna - Figure S1.pdf
- Herman Anna - Figure S10.pdf
- Herman Anna - Figure S11.pdf
- Herman Anna - Figure S12.pdf
- Herman Anna - Figure S13.pdf
- Herman Anna - Figure S14.pdf
- Herman Anna - Figure S15.pdf
- Herman Anna - Figure S16.pdf
- Herman Anna - Figure S17.pdf
- Herman Anna - Figure S18.pdf
- Herman Anna - Figure S19.pdf
- Herman Anna - Figure S2.pdf
- Herman Anna - Figure S20.pdf
- Herman Anna - Figure S21.pdf
- Herman Anna - Figure S22.pdf
- Herman Anna - Figure S23.pdf
- Herman Anna - Figure S24.pdf
- Herman Anna - Figure S25.pdf
- Herman Anna - Figure S26.pdf
- Herman Anna - Figure S27.pdf
- Herman Anna - Figure S28.pdf
- Herman Anna - Figure S29.pdf
- Herman Anna - Figure S3.pdf
- Herman Anna - Figure S30.pdf
- Herman Anna - Figure S31.pdf
- Herman Anna - Figure S4.pdf
- Herman Anna - Figure S5.pdf
- Herman Anna - Figure S6.pdf
- Herman Anna - Figure S7.pdf
- Herman Anna - Figure S8.pdf
- Herman Anna - Figure S9.pdf
- Herman Anna - Table S1.pdf
- Herman Anna - Table S10.pdf
- Herman Anna - Table S11.pdf
- Herman Anna - Table S12.pdf
- Herman Anna - Table S13.pdf
- Herman Anna - Table S14.pdf
- Herman Anna - Table S15.pdf
- Herman Anna - Table S16.pdf
- Herman Anna - Table S17.pdf
- Herman Anna - Table S18.pdf
- Herman Anna - Table S2.pdf
- Herman Anna - Table S3.pdf
- Herman Anna - Table S4.pdf
- Herman Anna - Table S5.pdf
- Herman Anna - Table S6.pdf
- Herman Anna - Table S7.pdf
- Herman Anna - Table S8.pdf
- Herman Anna - Table S9.pdf
